# Supplementary material for: Cynanchum atratum Alleviates Non-Alcoholic Fatty Liver by Balancing Lipogenesis and Fatty Acid Oxidation in a High-Fat, High-Fructose Diet Mice Model
Source: Cells. 2021 Dec 22;11(1):23. doi: 10.3390/cells11010023 (PMC8750091; doi:10.3390/cells11010023)
Supplement: Supplementary file 1 [file cells-11-00023-s001.zip]

Archive with 1 entries (1 files):
- cells-1482546-supplementary.pdf
